# Supplementary material for: Taxonomic review of the genus Tambinia Stål (Hemiptera, Fulgoromorpha, Tropiduchidae) with descriptions of four new species from the Pacific region
Source: Zookeys. 2011 Oct 3;(132):13–31. doi: 10.3897/zookeys.132.1571 (PMC3208431; doi:10.3897/zookeys.132.1571)
Supplement: XML Treatment for Tambinia [file zookeys.132.1571-treatment1.xml]

<!DOCTYPE tp:taxon-treatment
  PUBLIC "-//TaxonX//DTD Taxonomic Treatment Publishing DTD v0 20100105//EN" "tax-treatment-NSO.dtd">
<tp:taxon-treatment xmlns:tp="http://www.plazi.org/taxpub"><tp:treatment-meta><mixed-citation publication-type="journal"><person-group><name><surname>Wang</surname><given-names>Rong-rong</given-names></name><name><surname>Liang</surname><given-names>Ai-Ping</given-names></name></person-group><article-title>Taxonomic review of the genus 
                    <italic>Tambinia</italic> Stål (Hemiptera, Fulgoromorpha, Tropiduchidae) with descriptions of four new species from the Pacific region
                </article-title><source>Zookeys</source><day>3</day><month>10</month><year>2011</year><volume>2011</volume><issue>132</issue><fpage>13</fpage><lpage>31</lpage><pub-id pub-id-type="doi">10.3897/zookeys.132.1571</pub-id></mixed-citation></tp:treatment-meta><tp:nomenclature><label>Genus</label><tp:taxon-name>
                    <object-id xmlns:xlink="http://www.w3.org/1999/xlink" xlink:type="simple">http://species-id.net/wiki/Tambinia</object-id>
                        <tp:taxon-name-part taxon-name-part-type="genus">Tambinia</tp:taxon-name-part>
                    </tp:taxon-name><tp:taxon-authority>Stål, 1859</tp:taxon-authority><tp:nomenclature-citation-list><tp:nomenclature-citation><tp:taxon-name>Tambinia</tp:taxon-name><comment><xref ref-type="bibr" rid="B17">Stål 1859</xref>: 316; <xref ref-type="bibr" rid="B3">Distant 1906</xref>: 276; Bierman 1910: 26; <xref ref-type="bibr" rid="B15">Muir 1931</xref>: 303; <xref ref-type="bibr" rid="B14">Metcalf 1954</xref>: 100; <xref ref-type="bibr" rid="B9">Liang and Jiang 2003</xref>. Type species <italic><tp:taxon-name>Tambinia languida</tp:taxon-name></italic> Stål by subsequent designation.</comment></tp:nomenclature-citation><tp:nomenclature-citation><tp:taxon-name>Ossa</tp:taxon-name><comment> de Motschulsky, 1863: 106; Bierman 1910: 26.</comment></tp:nomenclature-citation></tp:nomenclature-citation-list></tp:nomenclature><tp:treatment-sec sec-type="Diagnostic characters"><title>Diagnostic characters.</title><p> Small-sized tropiduchids. Head (<xref ref-type="fig" rid="F1">Figs 1A–E</xref>) with eyes narrowed than pronotum, distinctly produced in front of eyes and apically rounded, usually strongly dorsoventrally depressed and distinctly flattened in lateral view. Vertex (<xref ref-type="fig" rid="F1">Figs 1A–E</xref>, <xref ref-type="fig" rid="F2">2</xref><xref ref-type="fig" rid="F3"/><xref ref-type="fig" rid="F4"/>–<xref ref-type="fig" rid="F5">5A</xref>) tricarinate, disc of vertex (excluding median carina) depressed, posterior margin straight. Frons (<xref ref-type="fig" rid="F2">Figs 2</xref><xref ref-type="fig" rid="F3"/><xref ref-type="fig" rid="F4"/>–<xref ref-type="fig" rid="F5">5C</xref>) distinctly reclined caudad, somewhat flat and smooth, with or without median carina, rarely covered with sparsely microsetae. Clypeus triangular, relatively convex, with or without median carina, lateral margins not carinate. Rostrum short, not reaching mesotrochanters. Ocelli very small. Antennae with scape very small, pedicel cylindrical, covered with long setulae, sensory plaques present on top surface of pedical. Pronotum (<xref ref-type="fig" rid="F2">Figs 2</xref><xref ref-type="fig" rid="F3"/><xref ref-type="fig" rid="F4"/>–<xref ref-type="fig" rid="F5">5A</xref>) tricarinate, anterior margin straight and hind margin angulately excavate, with a single carina between eye and tegula. Mesonotum tricarinate. Hind titiae each with 2 distinct lateral spines; spinal formula of hind leg (4–5)–(4–5)–2; metatarsal segment II short and small. Forewings (<xref ref-type="fig" rid="F1">Figs 1A–E</xref>) with oblique nodal line, apical portion flexing ventrad at this line, basal portion somewhat sub-hyaline, with or without granulate, thicker than apical portion, costal cell without cross veins.</p><p>Male genitalia. Pygofer (<xref ref-type="fig" rid="F2">Figs 2F–H</xref>, <xref ref-type="fig" rid="F3">3E, 3G, 3H</xref>, <xref ref-type="fig" rid="F4">4E–G</xref>, <xref ref-type="fig" rid="F5">5F–H</xref>) symmetrical, dorsal margin deeply excavated to accommodate anal tube. Gonostylus (<xref ref-type="fig" rid="F2">Figs 2F, 2H</xref>, <xref ref-type="fig" rid="F3">3E, 3G, 3H</xref>, <xref ref-type="fig" rid="F4">4E, 4G</xref>, <xref ref-type="fig" rid="F5">5F, 5H</xref>) elongate, bilaterally symmetrical, membranously fused with pygofer at base, with a conical, median process in ventral view, with a dorsally directed process arising from inner side near base and a laminate, inward directed, triangular process arising from inner side near middle. Periandrium (<xref ref-type="fig" rid="F2">Figs 2F</xref>, <xref ref-type="fig" rid="F3">3E</xref>, <xref ref-type="fig" rid="F4">4E</xref>, <xref ref-type="fig" rid="F5">5F</xref>) dorsally connected with ventrobasal margin of anal tube, membranously fused with pygofer at ventral side, tube-like, distinctly sclerotized, surrounding aedeagus subapically or mesially, and visible in lateral view. Aedeagus (<xref ref-type="fig" rid="F2">Figs 2F</xref>, <xref ref-type="fig" rid="F3">3E</xref>, <xref ref-type="fig" rid="F4">4E, 4F</xref>, <xref ref-type="fig" rid="F5">5F, 5G</xref>), asym<!--PageBreak-->metrical, elongate and tubular, shaft of aedeagus (<xref ref-type="fig" rid="F2">Figs 2F</xref>, <xref ref-type="fig" rid="F3">3E</xref>, <xref ref-type="fig" rid="F4">4E, 4F</xref>, <xref ref-type="fig" rid="F5">5F, 5G</xref>) slender and elongate, tubular, and sinuate in lateral view, subapically or mesially embraced in periandrium, endosoma membranous, with or without spines.</p></tp:treatment-sec><tp:treatment-sec sec-type="Discussion"><title>Discussion.</title><p> The genus <italic><tp:taxon-name>Tambinia</tp:taxon-name></italic> comprises twenty-four species and is distributed in Oriental, Australasian and Afrotropical regions (<xref ref-type="bibr" rid="B3">Distant 1906</xref>, <xref ref-type="bibr" rid="B4">1916</xref>, <xref ref-type="bibr" rid="B5">Fennah 1956</xref>, <xref ref-type="bibr" rid="B6">1970</xref>, <xref ref-type="bibr" rid="B7">1982</xref>, <xref ref-type="bibr" rid="B8">Ghauri 1976</xref>, <xref ref-type="bibr" rid="B11">Matsumura 1914</xref>, <xref ref-type="bibr" rid="B10">Melichar 1914</xref>, <xref ref-type="bibr" rid="B13">Metcalf 1946</xref>, <xref ref-type="bibr" rid="B14">1954</xref>, <xref ref-type="bibr" rid="B15">Muir 1931</xref>, <xref ref-type="bibr" rid="B20">Wilson 1986</xref>, <xref ref-type="bibr" rid="B21">Wilson and Malenovský 2007</xref>). The tropiduchid planthoppers are usually weak fliers and have poor ability for long-distance migration by themselves. So, we indicate that new species have formed through geographical isolation over the disjunct distribution of the genus across widely separated island groups.</p><p>In external appearance, the genus <italic><tp:taxon-name>Tambinia</tp:taxon-name></italic> is similar to the Oriental and Australasian genera <italic><tp:taxon-name>Nesotaxila</tp:taxon-name></italic>, <italic><tp:taxon-name>Kallitaxila</tp:taxon-name></italic> and <italic><tp:taxon-name>Kallitambinia</tp:taxon-name></italic>. These four genera form a distinct group within tribe <tp:taxon-name>Tambiniini</tp:taxon-name>. They can be distinguished from the other known genera in the tribe by the head relatively dorsoventrally depressed, produced in front of eyes, but not extreme produced into a linguiform prolongation, apex not broadly rounded to base of frons, and hind tibia with two lateral spines. The four genera can be distinguished as follows:</p><table-wrap content-type="key" position="anchor" orientation="portrait"><table><tbody><tr><td rowspan="1" colspan="1">1</td><td rowspan="1" colspan="1">Two carinae on each side of pronotum between eye and tegula and an incomplete carina behind eye</td><td rowspan="1" colspan="1"><italic><tp:taxon-name>Nesotaxila</tp:taxon-name></italic></td></tr><tr><td rowspan="1" colspan="1">–</td><td rowspan="1" colspan="1">At most only one complete and one incomplete carina on each side of pronotum between eye and tegula</td><td rowspan="1" colspan="1">2</td></tr><tr><td rowspan="1" colspan="1">2</td><td rowspan="1" colspan="1">One complete and one incomplete carina on either side of pronotum between eye and tegula; vertex with sublateral carinae distinct and stubby</td><td rowspan="1" colspan="1"><italic><tp:taxon-name>Kallitaxila</tp:taxon-name></italic></td></tr><tr><td rowspan="1" colspan="1">–</td><td rowspan="1" colspan="1">A single carina laterally on pronotum between eye and tegula; vertex without sublateral carinae, if not, only slender sublateral carinae present</td><td rowspan="1" colspan="1">3</td></tr><tr><td rowspan="1" colspan="1">3</td><td rowspan="1" colspan="1">Forewings with corium granulate; anal tube extreme long, distinctly surpassing terminal of genitalia, aedeagus a simple tube with accompanying spike</td><td rowspan="1" colspan="1"><italic><tp:taxon-name>Kallitambinia</tp:taxon-name></italic></td></tr><tr><td rowspan="1" colspan="1">–</td><td rowspan="1" colspan="1">Forewings with corium not granulate, or only obscurely granulation present; anal tube relatively short, not surpassing or slightly surpassing surpassing terminal of genitalia</td><td rowspan="1" colspan="1"><italic><tp:taxon-name>Tambinia</tp:taxon-name></italic></td></tr></tbody></table></table-wrap><sec sec-type="Check list of species of Tambinia Stål"><title>Check list of species of <tp:taxon-name>Tambinia</tp:taxon-name> Stål</title><p><italic><tp:taxon-name>Tambinia atrosignata</tp:taxon-name></italic> Distant, 1906; Sri Lanka (Paradeniya).</p><p><italic><tp:taxon-name>Tambinia bizonata</tp:taxon-name></italic> Matsumura, 1914; China (Taiwan), Japan.</p><p><italic><tp:taxon-name>Tambinia capitata</tp:taxon-name></italic> Distant, 1906; Burma, Malay States, India.</p><p><italic><tp:taxon-name>Tambinia conus</tp:taxon-name></italic> sp. n.; Papua New Guinea.</p><p><italic><tp:taxon-name>Tambinia debilis</tp:taxon-name></italic> Stål, 1859; India, Sri Lanka, Vietnam, South China (Anhui Province, Guangdong Province, Guangxi Zhuang Autonomous Region, Zhejiang Province,<!--PageBreak--> Fujian Province, Hainan Island, Hong Kong, Taiwan), Japan, Malacca, Malaysia, Singapore.</p><p><italic><tp:taxon-name>Tambinia exoleta</tp:taxon-name></italic> Melichar, 1914; New Guinea (Moroka).</p><p><italic><tp:taxon-name>Tambinia fasciculosa</tp:taxon-name></italic> Melichar, 1914; New Guinea (Moroka).</p><p><italic><tp:taxon-name>Tambinia guamensis</tp:taxon-name></italic> Metcalf, 1946; Micronesia (Guam).</p><p><italic><tp:taxon-name>Tambinia inconspicua</tp:taxon-name></italic> Distant, 1906; Burma.</p><p><italic><tp:taxon-name>Tambinia languida</tp:taxon-name></italic> Stål, 1859; Sri Lanka.</p><p><italic><tp:taxon-name>Tambinia macula</tp:taxon-name></italic> sp. n.; Malaysia (Borneo).</p><p><italic><tp:taxon-name>Tambinia menglunensis</tp:taxon-name></italic> Men &amp; Qin, 2009; China (Yunnan Province).</p><p><italic><tp:taxon-name>Tambinia pitho</tp:taxon-name></italic> Fennah, 1970; Philippines.</p><p><italic><tp:taxon-name>Tambinia robustocarina</tp:taxon-name></italic> sp. n.; Malaysia (Sabah).</p><p><italic><tp:taxon-name>Tambinia rubrolineata</tp:taxon-name></italic> Liang, 2003; South China (Hainan Island), Laos, Vietnam.</p><p><italic><tp:taxon-name>Tambinia rubromaculata</tp:taxon-name></italic> Distant, 1916; Sri Lanka.</p><p><italic><tp:taxon-name>Tambinia rufoornata</tp:taxon-name></italic> Stål, 1859; Sri Lanka.</p><p><italic><tp:taxon-name>Tambinia sexmaculata</tp:taxon-name></italic> sp. n.; Australia (Kuranda).</p><p><italic><tp:taxon-name>Tambinia similis</tp:taxon-name></italic> Liang, 2003; Vietnam.</p><p><italic><tp:taxon-name>Tambinia sisyphus</tp:taxon-name></italic> Fennah, 1956; Micronesia (Western Caroline Islands: Palau).</p><p><italic><tp:taxon-name>Tambinia theivora</tp:taxon-name></italic> Fennah, 1982; Malaysia (Cameron Highlands).</p><p><italic><tp:taxon-name>Tambinia venusta</tp:taxon-name></italic> (Kirkaldy, 1906); Australia (Queensland), New Guinea.</p><p><italic><tp:taxon-name>Tambinia verticalis</tp:taxon-name></italic> Distant, 1916; India (Southern India, Coorg, Madras), Zanzibar, Tanga.</p><p><italic><tp:taxon-name>Tambinia zonata</tp:taxon-name></italic> Muir, 1931; India (Madras).</p></sec><sec sec-type="Key to species of genus Tambinia"><title>Key to species of genus <tp:taxon-name>Tambinia</tp:taxon-name></title><table-wrap content-type="key" position="anchor" orientation="portrait"><table><tbody><tr><td rowspan="1" colspan="1">1</td><td rowspan="1" colspan="1">Vertex shorter in middle than the widest breadth, or about as long as broad</td><td rowspan="1" colspan="1">2</td></tr><tr><td rowspan="1" colspan="1">–</td><td rowspan="1" colspan="1">Vertex distinctly longer in middle than the widest breadth</td><td rowspan="1" colspan="1">11</td></tr><tr><td rowspan="1" colspan="1">2</td><td rowspan="1" colspan="1">Frons with carina obsolete</td><td rowspan="1" colspan="1">3</td></tr><tr><td rowspan="1" colspan="1">–</td><td rowspan="1" colspan="1">Frons with carina distinct</td><td rowspan="1" colspan="1">4</td></tr><tr><td rowspan="1" colspan="1">3</td><td rowspan="1" colspan="1">Frons about as long as broad, forewings with two black elongate spots near bases of sutural margins, nodal line marked with several fuscous spots (see Distant, 1906: 278)</td><td rowspan="1" colspan="1"><italic><tp:taxon-name>Tambinia atrosignata</tp:taxon-name></italic> Distant</td></tr><tr><td rowspan="1" colspan="1">–</td><td rowspan="1" colspan="1">Frons (<xref ref-type="fig" rid="F3">Fig. 3C</xref>) distinctly longer than broad, forewings (<xref ref-type="fig" rid="F1">Figs 1B</xref>, <xref ref-type="fig" rid="F3">3D</xref>) with two red elongate marks near bases of sutural margins, many orange or red spots marked from basal part to nodal line, nodal line suffused with one transverse orange to red band</td><td rowspan="1" colspan="1"><italic><tp:taxon-name>Tambinia macula</tp:taxon-name></italic> sp. n.</td></tr><tr><td rowspan="1" colspan="1">4</td><td rowspan="1" colspan="1">Forewings with granulate</td><td rowspan="1" colspan="1">5</td></tr><tr><td rowspan="1" colspan="1">–</td><td rowspan="1" colspan="1">Forewings without granulate</td><td rowspan="1" colspan="1">6</td></tr><tr><td rowspan="1" colspan="1">5</td><td rowspan="1" colspan="1">Forewings marked without transverse bands (see <xref ref-type="bibr" rid="B3">Distant 1906</xref>: 279, Fig. 129; <xref ref-type="bibr" rid="B3">Distant 1906</xref>: 277)</td><td rowspan="1" colspan="1"><italic><tp:taxon-name>Tambinia debilis</tp:taxon-name></italic> Stål</td></tr><tr><td rowspan="1" colspan="1">–</td><td rowspan="1" colspan="1">Forewings marked with two brown transverse bands across wing sub-basally, on nodal line and in clavus (<xref ref-type="bibr" rid="B23">Yang et al. 1989</xref>: 80, Fig.6)</td><td rowspan="1" colspan="1"><italic><tp:taxon-name>Tambinia bizonata</tp:taxon-name></italic> Matsumura</td></tr><tr><td rowspan="1" colspan="1"><!--PageBreak-->6</td><td rowspan="1" colspan="1">Forewings with nodal line near apex</td><td rowspan="1" colspan="1">7</td></tr><tr><td rowspan="1" colspan="1">–</td><td rowspan="1" colspan="1">Forewings with nodal line near middle</td><td rowspan="1" colspan="1">9</td></tr><tr><td rowspan="1" colspan="1">7</td><td rowspan="1" colspan="1">Forewings with marks and stripes distinct</td><td rowspan="1" colspan="1">8</td></tr><tr><td rowspan="1" colspan="1">–</td><td rowspan="1" colspan="1">Forewings with marks and stripes very pale, nearly absent (<xref ref-type="fig" rid="F1">Fig. 1C</xref>)</td><td rowspan="1" colspan="1"><italic><tp:taxon-name>Tambinia similis</tp:taxon-name></italic> Liang</td></tr><tr><td rowspan="1" colspan="1">8</td><td rowspan="1" colspan="1">Forewings with 11 apical cells, 4–5 subapical cells (see Liang, 2003: 511; Fig. 1)</td><td rowspan="1" colspan="1"><italic><tp:taxon-name>Tambinia rubrolineata</tp:taxon-name></italic> Liang</td></tr><tr><td rowspan="1" colspan="1">–</td><td rowspan="1" colspan="1">Forewings with 9 apical cells, 3–4 subapical cells (see <xref ref-type="bibr" rid="B7">Fennah 1982</xref>: 641, Fig. 35)</td><td rowspan="1" colspan="1"><italic><tp:taxon-name>Tambinia theivora</tp:taxon-name></italic> Fennah</td></tr><tr><td rowspan="1" colspan="1">9</td><td rowspan="1" colspan="1">Body suffused with distinct spots and markings</td><td rowspan="1" colspan="1">10</td></tr><tr><td rowspan="1" colspan="1">–</td><td rowspan="1" colspan="1">Body (<xref ref-type="fig" rid="F1">Fig. 1D</xref>) without spots and markings, median carinae of vertex and pronotum thickened and broad, frons (<xref ref-type="fig" rid="F4">Fig. 4C</xref>) with basal part of median carina strongly broad and thickened, not reaching to frontoclypeal suture, obsolete on level of antennae</td><td rowspan="1" colspan="1"><italic><tp:taxon-name>Tambinia robustocarina</tp:taxon-name></italic> sp. n.</td></tr><tr><td rowspan="1" colspan="1">10</td><td rowspan="1" colspan="1">Vertex, pronotum and mesonotum marked with reddish spots, forewings with nodal line suffused with red stripes (see Men and Qin 2009: 263, Figs 1, 2)</td><td rowspan="1" colspan="1"><italic><tp:taxon-name>Tambinia menglunensis</tp:taxon-name></italic> Men &amp; Qin</td></tr><tr><td rowspan="1" colspan="1">–</td><td rowspan="1" colspan="1">Vertex without spots, pronotum with posterior margin marked with reddish stripes, mesonotum with carinae reddish, forewings with nodal line suffused with fuscous (see <xref ref-type="bibr" rid="B3">Distant 1906</xref>: 278)</td><td rowspan="1" colspan="1"><italic><tp:taxon-name>Tambinia rufoornata</tp:taxon-name></italic> Stål</td></tr><tr><td rowspan="1" colspan="1">11</td><td rowspan="1" colspan="1">Vertex medially 1.1–1.3 times as long as maximum breadth</td><td rowspan="1" colspan="1">12</td></tr><tr><td rowspan="1" colspan="1">–</td><td rowspan="1" colspan="1">Vertex medially 1.4–1.8 times as long as maximum breadth</td><td rowspan="1" colspan="1">18</td></tr><tr><td rowspan="1" colspan="1">12</td><td rowspan="1" colspan="1">Body above suffused with marks or different colors</td><td rowspan="1" colspan="1">13</td></tr><tr><td rowspan="1" colspan="1">–</td><td rowspan="1" colspan="1">Body above concolorous, without marks or different colors</td><td rowspan="1" colspan="1">16</td></tr><tr><td rowspan="1" colspan="1">13</td><td rowspan="1" colspan="1">Vertex with sublateral carinae basally between median carina and lateral margins</td><td rowspan="1" colspan="1">14</td></tr><tr><td rowspan="1" colspan="1">–</td><td rowspan="1" colspan="1">Vertex without sublateral carinae between median carina and lateral margins</td><td rowspan="1" colspan="1">15</td></tr><tr><td rowspan="1" colspan="1">14</td><td rowspan="1" colspan="1">Vertex (<xref ref-type="fig" rid="F1">Figs 1E</xref>, <xref ref-type="fig" rid="F5">5A</xref>) with six red spots, pronotum and mesonotum without spots, forewings (<xref ref-type="fig" rid="F1">Figs 1E</xref>, <xref ref-type="fig" rid="F5">5D</xref>) with two pairs of red spots near bases of sutural margins and distad of level of union of claval veins relatively</td><td rowspan="1" colspan="1"><italic><tp:taxon-name>Tambinia sexmaculata</tp:taxon-name></italic> sp. n.</td></tr><tr><td rowspan="1" colspan="1">–</td><td rowspan="1" colspan="1">Vertex (<xref ref-type="fig" rid="F1">Figs 1A</xref>, <xref ref-type="fig" rid="F2">2A</xref>) with two short reddish stripes, pronotum with a pair of orange spots outside lateral carinae, carinae on vertex and pronotum orange, mesonotum with a pair of orange spots beside lateral carinae near posterior margin, forewings (<xref ref-type="fig" rid="F1">Figs 1A</xref>, <xref ref-type="fig" rid="F2">2D</xref>) with many reddish spots marked from basal part to nodal line</td><td rowspan="1" colspan="1"><italic><tp:taxon-name>Tambinia conus</tp:taxon-name></italic> sp. n.</td></tr><tr><td rowspan="1" colspan="1">15</td><td rowspan="1" colspan="1">Carinae on vertex, pronotum and mesonotum without pigmentation, mesonotum suffused with ochraceous (see Distant, 1906: 276, Fig. 127)</td><td rowspan="1" colspan="1"><italic><tp:taxon-name>Tambinia languida</tp:taxon-name></italic> Stål</td></tr><tr><td rowspan="1" colspan="1">–</td><td rowspan="1" colspan="1">Carinae on vertex, pronotum and mesonotum reddish, mesonotum suffused with dark brown (see Muir, 1931: 303)</td><td rowspan="1" colspan="1"><italic><tp:taxon-name>Tambinia zonata</tp:taxon-name></italic> Muir</td></tr><tr><td rowspan="1" colspan="1">16</td><td rowspan="1" colspan="1">Head not prominently narrowed anteriorly</td><td rowspan="1" colspan="1">17<!--PageBreak--></td></tr><tr><td rowspan="1" colspan="1">–</td><td rowspan="1" colspan="1">Head gradually narrowed to apex (see <xref ref-type="bibr" rid="B3">Distant 1906</xref>: 278)</td><td rowspan="1" colspan="1"><italic><tp:taxon-name>Tambinia capitata</tp:taxon-name></italic> Distant</td></tr><tr><td rowspan="1" colspan="1">17</td><td rowspan="1" colspan="1">Forewings with Cu<sub>1</sub> forking distad of level of union of claval veins, with 12 apical cells, subapical cells less than 5 (see <xref ref-type="bibr" rid="B5">Fennah 1956</xref>: 188, Fig. 54 a, d, g)</td><td rowspan="1" colspan="1"><italic><tp:taxon-name>Tambinia guamensis</tp:taxon-name></italic> Metcalf</td></tr><tr><td rowspan="1" colspan="1">–</td><td rowspan="1" colspan="1">Forewings with Cu<sub>1</sub> forking basad of level of union of claval veins, with 14 apical cells, subapical cells more than 6 (see <xref ref-type="bibr" rid="B6">Fennah 1970</xref>: 77, Fig. 46)</td><td rowspan="1" colspan="1"><italic><tp:taxon-name>Tambinia pitho</tp:taxon-name></italic> Fennah</td></tr><tr><td rowspan="1" colspan="1">18</td><td rowspan="1" colspan="1">Body concolorous, without marks or different colors</td><td rowspan="1" colspan="1">19</td></tr><tr><td rowspan="1" colspan="1">–</td><td rowspan="1" colspan="1">Body suffused with marks or different colors</td><td rowspan="1" colspan="1">20</td></tr><tr><td rowspan="1" colspan="1">19</td><td rowspan="1" colspan="1">Vertex medially 1.4 times as long as maximum breadth, pronotum without short carinae between median carina and lateral margin (see <xref ref-type="bibr" rid="B3">Distant 1906</xref>: 277, Fig. 128)</td><td rowspan="1" colspan="1"><italic><tp:taxon-name>Tambinia inconspicua</tp:taxon-name></italic> Distant</td></tr><tr><td rowspan="1" colspan="1">–</td><td rowspan="1" colspan="1">Vertex medially 1.7 times as long as maximum breadth, pronotum with a pair of short carinae basally between median carina and lateral margins (see <xref ref-type="bibr" rid="B5">Fennah 1956</xref>: 189, Fig. 54 e, f, i)</td><td rowspan="1" colspan="1"><italic><tp:taxon-name>Tambinia sisyphus</tp:taxon-name></italic> Fennah</td></tr><tr><td rowspan="1" colspan="1">20</td><td rowspan="1" colspan="1">Forewings with nodal line suffused with pigmentation</td><td rowspan="1" colspan="1">21</td></tr><tr><td rowspan="1" colspan="1">–</td><td rowspan="1" colspan="1">Forewings with nodal line concolorous, without pigmentation</td><td rowspan="1" colspan="1">22</td></tr><tr><td rowspan="1" colspan="1">21</td><td rowspan="1" colspan="1">Vertex and pronotum with orange marks, nodal line suffused with fuscous (see <xref ref-type="bibr" rid="B20">Wilson 1986</xref>: 386, Figs 1, 3)</td><td rowspan="1" colspan="1"><italic><tp:taxon-name>Tambinia verticalis</tp:taxon-name></italic> Distant</td></tr><tr><td rowspan="1" colspan="1">–</td><td rowspan="1" colspan="1">Vertex, pronotum and mesonotum red, carinae green (see <xref ref-type="bibr" rid="B21">Wilson and Malenovský 2007</xref>, Fig. 3)</td><td rowspan="1" colspan="1"><italic><tp:taxon-name>Tambinia fasciculosa</tp:taxon-name></italic> Melichar</td></tr><tr><td rowspan="1" colspan="1">22</td><td rowspan="1" colspan="1">Forewings suffused with marks</td><td rowspan="1" colspan="1">23</td></tr><tr><td rowspan="1" colspan="1">–</td><td rowspan="1" colspan="1">Forewings without marks (see <xref ref-type="bibr" rid="B10">Melichar 1914</xref>: 86)</td><td rowspan="1" colspan="1"><italic><tp:taxon-name>Tambinia exoleta</tp:taxon-name></italic> Melichar</td></tr><tr><td rowspan="1" colspan="1">23</td><td rowspan="1" colspan="1">Vertex and pronotum finely marked with red spots (see <xref ref-type="bibr" rid="B4">Distant 1916</xref>: 48)</td><td rowspan="1" colspan="1"><italic><tp:taxon-name>Tambinia rubromaculata</tp:taxon-name></italic> Distant</td></tr><tr><td rowspan="1" colspan="1">–</td><td rowspan="1" colspan="1">Vertex marked with six red spots, pronotum with lateral carinae red (see <xref ref-type="bibr" rid="B10">Melichar 1914</xref>: 87)</td><td rowspan="1" colspan="1"><italic><tp:taxon-name>Tambinia venusta</tp:taxon-name></italic> Kirkaldy</td></tr></tbody></table></table-wrap></sec></tp:treatment-sec><tp:treatment-sec><!--Section generated to contain objects referenced in tp:taxon-treatment.--><fig id="F1" position="float" orientation="portrait"><label>Figure 1.</label><caption><p> Dorsal habitus of <italic><tp:taxon-name>Tambinia</tp:taxon-name></italic> species <bold>A</bold> <italic><tp:taxon-name>Tambinia conus</tp:taxon-name></italic> sp. n. (male, Papua New Guinea, CAS) <bold>B</bold> <italic><tp:taxon-name>Tambinia macula</tp:taxon-name></italic> sp. n. (male, Malaysia:Borneo, CAS) <bold>C</bold> <italic><tp:taxon-name>Tambinia similis</tp:taxon-name></italic> Liang (male, Vietnam, BPBM) <bold>D</bold> <italic><tp:taxon-name>Tambinia robustocarina</tp:taxon-name></italic> sp. n.( male, Malaysia: Sabah, USUM) <bold>E</bold> <italic><tp:taxon-name>Tambinia sexmaculata</tp:taxon-name></italic> sp. n.( male, Australia:Kuranda, CAS).</p></caption><graphic xmlns:xlink="http://www.w3.org/1999/xlink" xlink:href="ZooKeys-132-015-g001.jpg" position="float" orientation="portrait" xlink:type="simple"/></fig><fig id="F2" position="float" orientation="portrait"><label>Figure 2.</label><caption><p> <italic><tp:taxon-name>Tambinia conus</tp:taxon-name></italic> sp. n. <bold>A</bold> head, pronotum and mesonotum, dorsal view <bold>B</bold> head, pronotum and mesonotum, lateral view <bold>C</bold> head, ventral view <bold>D</bold> right fore wing <bold>E</bold> right hind wing <bold>F</bold> male genitalia, left view <bold>G</bold> anal segment and pygofer, dorsal view <bold>H</bold> pygofer and gonostylus, ventral view. Scale bars: Figs A–C = 0.25 mm; D–E = 0.5 mm; F–H = 0.25 mm.</p></caption><graphic xmlns:xlink="http://www.w3.org/1999/xlink" xlink:href="ZooKeys-132-015-g002.jpg" position="float" orientation="portrait" xlink:type="simple"/></fig><fig id="F3" position="float" orientation="portrait"><label>Figure 3.</label><caption><p> <italic><tp:taxon-name>Tambinia macula</tp:taxon-name></italic> sp. n.<bold>A</bold> head, pronotum and mesonotum, dorsal view <bold>B</bold> head, pronotum and mesonotum, lateral view <bold>C</bold> head, ventral view <bold>D</bold> right fore wing <bold>E</bold> male genitalia, left view <bold>F</bold> anal segment, dorsal view <bold>G</bold> pygofer and gonostylus, ventral view <bold>H</bold> gonostylus, dorsal view. Scale bars: Figs A–D = 0.25 mm; E–H = 0.125 mm.</p></caption><graphic xmlns:xlink="http://www.w3.org/1999/xlink" xlink:href="ZooKeys-132-015-g003.jpg" position="float" orientation="portrait" xlink:type="simple"/></fig><fig id="F4" position="float" orientation="portrait"><label>Figure 4.</label><caption><p> <italic><tp:taxon-name>Tambinia robustocarina</tp:taxon-name></italic> sp. n.<bold>A</bold> head, pronotum and mesonotum, dorsal view <bold>B</bold> head, pronotum and mesonotum, lateral view <bold>C</bold> head, ventral view <bold>D</bold> left fore wing <bold>E</bold> male genitalia, left view <bold>F</bold> male genitalia, dorsal view <bold>G</bold> pygofer and gonostylus, ventral view. Scale bars: Figs A–C = 0.25 mm; D = 0.5 mm; E–G = 0.25 mm.</p></caption><graphic xmlns:xlink="http://www.w3.org/1999/xlink" xlink:href="ZooKeys-132-015-g004.jpg" position="float" orientation="portrait" xlink:type="simple"/></fig><fig id="F5" position="float" orientation="portrait"><label>Figure 5.</label><caption><p> <italic><tp:taxon-name>Tambinia sexmaculata</tp:taxon-name></italic> sp. n. <bold>A</bold> head, pronotum and mesonotum, dorsal view <bold>B</bold> head, pronotum and mesonotum, lateral view <bold>C</bold> head, ventral view <bold>D</bold> right fore wing <bold>E</bold> right hind wing <bold>F</bold> male genitalia, left view <bold>G</bold> male genitalia, dorsal view <bold>H</bold> pygofer and gonostylus, ventral view. Scale bars: Figs A–C = 0.25 mm; D–E = 0.5 mm; F–H = 0.25 mm.</p></caption><graphic xmlns:xlink="http://www.w3.org/1999/xlink" xlink:href="ZooKeys-132-015-g005.jpg" position="float" orientation="portrait" xlink:type="simple"/></fig></tp:treatment-sec><ref-list><ref id="B17"><mixed-citation xmlns:xlink="http://www.w3.org/1999/xlink" xlink:type="simple"><person-group><name name-style="western"><surname>Stål</surname><given-names>C</given-names></name></person-group> (<year>1859</year>)<article-title> Novae quaedem Fulgorinorum formae speciesque insigniores.</article-title><source>Berliner Entomologische Zeitschrift </source><volume>3</volume>: <fpage>313</fpage>-<lpage>327</lpage>.</mixed-citation></ref><ref id="B3"><mixed-citation xmlns:xlink="http://www.w3.org/1999/xlink" xlink:type="simple"><person-group><name name-style="western"><surname>Distant</surname><given-names>WL</given-names></name></person-group> (<year>1906</year>)<source> The Fauna of British India, Including Ceylon and Burma, Rhynchota 3 (Heteroptera-Homoptera),Taylor &amp; Francis, London, 175–491.</source></mixed-citation></ref><ref id="B15"><mixed-citation xmlns:xlink="http://www.w3.org/1999/xlink" xlink:type="simple"><person-group><name name-style="western"><surname>Muir</surname><given-names>F</given-names></name></person-group> (<year>1931</year>)<article-title> New and little-known Fulgoroidea in the British Museum (Homoptera).</article-title><source>Annals and Magazine of Natural History </source><volume>7</volume> (<issue>10</issue>): <fpage>297</fpage>-<lpage>314</lpage>.</mixed-citation></ref><ref id="B14"><mixed-citation xmlns:xlink="http://www.w3.org/1999/xlink" xlink:type="simple"><person-group><name name-style="western"><surname>Metcalf</surname><given-names>ZP</given-names></name></person-group> (<year>1954</year>)<source> General Catalogue of the Homoptera. Fasc. IV. Fulgoroidea. Part 11. Tropiduchidae), North Carolina State College, Raleigh, NC, USA, 1–167.</source></mixed-citation></ref><ref id="B9"><mixed-citation xmlns:xlink="http://www.w3.org/1999/xlink" xlink:type="simple"><person-group><name name-style="western"><surname>Liang</surname><given-names>AP</given-names></name><name name-style="western"><surname>Jiang</surname><given-names>GM</given-names></name></person-group> (<year>2003</year>)<article-title> Two new species of <italic>Tambinia</italic> Stål (Hemiptera: Tropiduchidae) from China, Laos and Vietnam, with description of eggs.</article-title><source>Journal of the Kansas Entomological Society </source><volume>76</volume> (<issue>3</issue>): <fpage>509</fpage>-<lpage>517</lpage>.</mixed-citation></ref><ref id="B4"><mixed-citation xmlns:xlink="http://www.w3.org/1999/xlink" xlink:type="simple"><person-group><name name-style="western"><surname>Distant</surname><given-names>WL</given-names></name></person-group> (<year>1916</year>)<source> The Fauna of British India, Including Ceylon and Burma, Rhynchota 6 (Heteroptera-Homoptera), Taylor &amp; Francis, London, 17–145.</source></mixed-citation></ref><ref id="B5"><mixed-citation xmlns:xlink="http://www.w3.org/1999/xlink" xlink:type="simple"><person-group><name name-style="western"><surname>Fennah</surname><given-names>RG</given-names></name></person-group> (<year>1956</year>)<article-title> Homoptera: Fulgoroidea.</article-title><source>Insects of Micronesia </source><volume>6</volume> (<issue>3</issue>): <fpage>1</fpage>-<lpage>211</lpage>.</mixed-citation></ref><ref id="B6"><mixed-citation xmlns:xlink="http://www.w3.org/1999/xlink" xlink:type="simple"><person-group><name name-style="western"><surname>Fennah</surname><given-names>RG</given-names></name></person-group> (<year>1970</year>)<article-title> The Tropiduchidae collected by the Noona Dan Expedition in the Philippines and Bismarck Archipelago (Insect, Homoptera, Fulgoroidea).</article-title><source>Steenstrupia </source><volume>1</volume>: <fpage>61</fpage>-<lpage>82</lpage>.</mixed-citation></ref><ref id="B7"><mixed-citation xmlns:xlink="http://www.w3.org/1999/xlink" xlink:type="simple"><person-group><name name-style="western"><surname>Fennah</surname><given-names>RG</given-names></name></person-group> (<year>1982</year>)<article-title> A tribal classification of the Tropiduchidae (Homoptera: Fulgoroidea), with the description of a new species on tea in Malaysia.</article-title><source>Bulletin of Entomological Research </source><volume>72</volume>: <fpage>631</fpage>-<lpage>643</lpage>. <ext-link ext-link-type="uri" xlink:href="http://dx.doi.org/10.1017/S0007485300008658" xlink:type="simple">doi: 10.1017/S0007485300008658</ext-link></mixed-citation></ref><ref id="B8"><mixed-citation xmlns:xlink="http://www.w3.org/1999/xlink" xlink:type="simple"><person-group><name name-style="western"><surname>Ghauri</surname><given-names>MSK</given-names></name></person-group> (<year>1976</year>)<article-title> The genus <italic>Numicia</italic> from economic plants in the oriental region (Homoptera: Fulgoroidea).</article-title><source>Systematic Entomology </source><volume>1</volume> (<issue>1</issue>): <fpage>9</fpage>-<lpage>13</lpage>. <ext-link ext-link-type="uri" xlink:href="http://dx.doi.org/10.1111/j.1365-3113.1976.tb00027.x" xlink:type="simple">doi: 10.1111/j.1365-3113.1976.tb00027.x</ext-link></mixed-citation></ref><ref id="B11"><mixed-citation xmlns:xlink="http://www.w3.org/1999/xlink" xlink:type="simple"><person-group><name name-style="western"><surname>Matsumura</surname><given-names>S</given-names></name></person-group> (<year>1914</year>)<article-title> Beitrag zur kenntnis der Fulgoriden Japans.</article-title><source>Annales Historico-Naturales Musei Nationalis Hungarici </source><volume>12</volume>: <fpage>261</fpage>-<lpage>305</lpage>.</mixed-citation></ref><ref id="B10"><mixed-citation xmlns:xlink="http://www.w3.org/1999/xlink" xlink:type="simple"><person-group><name name-style="western"><surname>Melichar</surname><given-names>L</given-names></name></person-group> (<year>1914</year>)<article-title> Monographie der Tropiduchinen (Homoptera).</article-title><source>Verhandlungen des Naturforschenden Vereins in Brünn </source><volume>53</volume>: <fpage>1</fpage>-<lpage>145</lpage>.</mixed-citation></ref><ref id="B13"><mixed-citation xmlns:xlink="http://www.w3.org/1999/xlink" xlink:type="simple"><person-group><name name-style="western"><surname>Metcalf</surname><given-names>ZP</given-names></name></person-group> (<year>1946</year>)<article-title> Insects of Guam. II. Homoptera. Fulgoroidea and Jassoidea of Guam. Bulletin of the Bernice P.</article-title><source>Bishop Museum </source><volume>189</volume>: <fpage>105</fpage>-<lpage>148</lpage>.</mixed-citation></ref><ref id="B20"><mixed-citation xmlns:xlink="http://www.w3.org/1999/xlink" xlink:type="simple"><person-group><name name-style="western"><surname>Wilson</surname><given-names>MR</given-names></name></person-group> (<year>1986</year>)<article-title> An Indian Tropiduchid planthopper <italic>Tambinia verticalis</italic> Distant (Hemiptera: Fulgoroi4a) breeding on coconut in Zanzibar.</article-title><source>Bulletin of Entomological Research </source><volume>76</volume>: <fpage>385</fpage>-<lpage>388</lpage>. <ext-link ext-link-type="uri" xlink:href="http://dx.doi.org/10.1017/S0007485300014875" xlink:type="simple">doi: 10.1017/S0007485300014875</ext-link></mixed-citation></ref><ref id="B21"><mixed-citation xmlns:xlink="http://www.w3.org/1999/xlink" xlink:type="simple"><person-group><name name-style="western"><surname>Wilson</surname><given-names>MR</given-names></name><name name-style="western"><surname>Malenovský</surname><given-names>I</given-names></name></person-group> (<year>2007</year>)<article-title> Tropiduchidae described by Leopold Melichar (Hemiptera, Fulgoromorpha).</article-title><source>Acta Musei Moraviae, Scientiae biologicae (Brno) </source><volume>92</volume>: <fpage>137</fpage>-<lpage>153</lpage>.</mixed-citation></ref><ref id="B23"><mixed-citation xmlns:xlink="http://www.w3.org/1999/xlink" xlink:type="simple"><person-group><name name-style="western"><surname>Yang</surname><given-names>JT</given-names></name><name name-style="western"><surname>Yang</surname><given-names>CT</given-names></name><name name-style="western"><surname>Wilson</surname><given-names>MR</given-names></name></person-group> (<year>1989</year>)<article-title> Tropiduchidae of Taiwan (Homoptera: Fulgoroidea).</article-title><source>Collected Papers on Homoptera of Taiwan, Taiwan Musesum Special Publication </source><volume>8</volume>: <fpage>65</fpage>-<lpage>115</lpage>.</mixed-citation></ref></ref-list></tp:taxon-treatment>
