# Supplementary material for: Taxonomic review of the genus Tambinia Stål (Hemiptera, Fulgoromorpha, Tropiduchidae) with descriptions of four new species from the Pacific region
Source: Zookeys. 2011 Oct 3;(132):13–31. doi: 10.3897/zookeys.132.1571 (PMC3208431; doi:10.3897/zookeys.132.1571)
Supplement: XML Treatment for Tambinia conus [file zookeys.132.1571-treatment2.xml]

<!DOCTYPE tp:taxon-treatment
  PUBLIC "-//TaxonX//DTD Taxonomic Treatment Publishing DTD v0 20100105//EN" "tax-treatment-NSO.dtd">
<tp:taxon-treatment xmlns:tp="http://www.plazi.org/taxpub"><tp:treatment-meta><mixed-citation publication-type="journal"><person-group><name><surname>Wang</surname><given-names>Rong-rong</given-names></name><name><surname>Liang</surname><given-names>Ai-Ping</given-names></name></person-group><article-title>Taxonomic review of the genus 
                    <italic>Tambinia</italic> Stål (Hemiptera, Fulgoromorpha, Tropiduchidae) with descriptions of four new species from the Pacific region
                </article-title><source>Zookeys</source><day>3</day><month>10</month><year>2011</year><volume>2011</volume><issue>132</issue><fpage>13</fpage><lpage>31</lpage><pub-id pub-id-type="doi">10.3897/zookeys.132.1571</pub-id></mixed-citation></tp:treatment-meta><tp:nomenclature><tp:taxon-name>
                        <tp:taxon-name-part taxon-name-part-type="genus">Tambinia</tp:taxon-name-part>
                        <tp:taxon-name-part taxon-name-part-type="species">conus</tp:taxon-name-part>
                    <object-id xmlns:xlink="http://www.w3.org/1999/xlink" xlink:type="simple">urn:lsid:zoobank.org:act:B4955F97-4D85-485C-8200-345005DD0F1B</object-id>
                    <object-id xmlns:xlink="http://www.w3.org/1999/xlink" xlink:type="simple">http://species-id.net/wiki/Tambinia_conus</object-id>
                    </tp:taxon-name><tp:taxon-status xmlns:xlink="http://www.w3.org/1999/xlink" xlink:type="simple">sp. n.</tp:taxon-status><xref ref-type="fig" rid="F1">Figs 1A</xref><xref ref-type="fig" rid="F2">2A–H</xref></tp:nomenclature><tp:treatment-sec sec-type="Description"><title>Description.</title><p> Body length (from apex of vertex to tip of forewings): ♂ 6.5 mm (N=1).</p><p>Colour. General colour tawny yellow, vertex (<xref ref-type="fig" rid="F1">Figs 1A</xref>, <xref ref-type="fig" rid="F2">2A</xref>) with two short reddish stripes, pronotum (<xref ref-type="fig" rid="F1">Figs 1A</xref>, <xref ref-type="fig" rid="F2">2A</xref>) with a pair of orange spots outside lateral carinae, median carinae on vertex and pronotum orange, mesonotum (<xref ref-type="fig" rid="F1">Figs 1A</xref>, <xref ref-type="fig" rid="F2">2A</xref>) with a pair of orange spots beside lateral carinae near posterior margin, genae (<xref ref-type="fig" rid="F2">Fig. 2B</xref>) with orange patch between eye and lateral margin of frons, forewings (<xref ref-type="fig" rid="F1">Figs 1A</xref>, <xref ref-type="fig" rid="F2">2D</xref>) with many reddish spots marked from basal part to nodal line, tips of spines on hind tibiae and tarsi black.</p><p><!--PageBreak--><!--PageBreak-->Head and thorax. Head (<xref ref-type="fig" rid="F1">Figs 1A</xref>, <xref ref-type="fig" rid="F2">2A, 2B</xref>) projecting before eyes approximately median length of eye, strongly dorsoventrally depressed. Vertex (<xref ref-type="fig" rid="F1">Figs 1A</xref>, <xref ref-type="fig" rid="F2">2A</xref>) slightly longer in middle than the widest breadth (1.1: 1), distinctly longer than pronotum at midline (1.6: 1); anterior margin projected at an obtuse angle in dorsal view, lateral margins ridged and converged anteriorly; median carina thin and percurrent, wit<!--PageBreak-->h a pair of short sublateral carinae basally between median carina and lateral margins; posterior margin straight. Frons (<xref ref-type="fig" rid="F2">Fig. 2C</xref>) longer in middle than the widest breadth (1.4: 1), disc flat and smooth, covered with sparsely microsetae (<xref ref-type="fig" rid="F2">Fig. 2B</xref>); lateral margins sinuous, diverging from apex, slightly concave at level of eyes, then diverging further to reach their widest point before converging to the clypeus; median carina slender, gradually thinning and obsolete posteriorly, almost reaching to frontoclypeal suture. Clypeus (<xref ref-type="fig" rid="F2">Fig. 2C</xref>) triangular, with broad median carina. Pronotum (<xref ref-type="fig" rid="F1">Figs 1A</xref>, <xref ref-type="fig" rid="F2">2A</xref>) distinctly shorter than mesonotum in midline (0.4: 1), carinae strongly ridged, lateral carinae diverging posteriorly, median carina distinct, reaching posterior margin. Pronotum and mesonotum together medially 2.2 times as long as median length of vertex. Hind tibiae each with 2 distinct lateral spines; spinal formula of hind leg 5–5–2. Forewings (<xref ref-type="fig" rid="F1">Figs 1A</xref>, <xref ref-type="fig" rid="F2">2D</xref>) relatively elongate and narrow, 2.7 times as long as maximum breadth, with corium smooth, not granulate, Sc+R forking at 2/5 apical, Cu<sub>1</sub> forking after level of junction of claval veins, cell Sc with a short cross vein at its apical angle, with 13 apical cells and 6 subapical cells, claval veins uniting basad of middle of clavus.</p><p>Male genitalia. Pygofer (<xref ref-type="fig" rid="F2">Figs 2F–H</xref>) narrow and relatively high, wider ventrally than dorsally, anterior margin moderately concave, posterior margin nearly straight on ventral half in lateral view. Anal tube (<xref ref-type="fig" rid="F2">Figs 2F, 2G</xref>) distinctly elongate, surpassing to apex of gonostylus, ventral margin slightly bent ventrad in lateral view; lateral margins narrowing distad, apical margin distinctly forked in dorsal view; anal styles relatively short and stout, not surpassing apex of anal tube in dorsal view. Gonostylus (<xref ref-type="fig" rid="F2">Figs 2F, 2H</xref>) very narrow, apical part dorsoposteriorly directed in lateral view; median conical process distinctly elongate and strong, sclerotized, nearly reaching to middle part of gonostylus in ventral view. Periandrium (<xref ref-type="fig" rid="F2">Fig. 2F</xref>) distinctly short, ring-shape, with a long process directed caudad at ventral side, surround aedeagusat medially. Aedeagus (<xref ref-type="fig" rid="F2">Fig. 2F</xref>) with shaft sinuate and apical half dorsoposteriorly directed in lateral view, apical part forking at endosoma, forming two process, which dorsal one distinctly longer than the ventral one; endosoma membranous, slightly expanded.</p><fig id="F1" position="float" orientation="portrait"><label>Figure 1.</label><caption><p> Dorsal habitus of <italic><tp:taxon-name>Tambinia</tp:taxon-name></italic> species <bold>A</bold> <italic><tp:taxon-name>Tambinia conus</tp:taxon-name></italic> sp. n. (male, Papua New Guinea, CAS) <bold>B</bold> <italic><tp:taxon-name>Tambinia macula</tp:taxon-name></italic> sp. n. (male, Malaysia:Borneo, CAS) <bold>C</bold> <italic><tp:taxon-name>Tambinia similis</tp:taxon-name></italic> Liang (male, Vietnam, BPBM) <bold>D</bold> <italic><tp:taxon-name>Tambinia robustocarina</tp:taxon-name></italic> sp. n.( male, Malaysia: Sabah, USUM) <bold>E</bold> <italic><tp:taxon-name>Tambinia sexmaculata</tp:taxon-name></italic> sp. n.( male, Australia:Kuranda, CAS).</p></caption><graphic xmlns:xlink="http://www.w3.org/1999/xlink" xlink:href="ZooKeys-132-015-g001.jpg" position="float" orientation="portrait" xlink:type="simple"/></fig><fig id="F2" position="float" orientation="portrait"><label>Figure 2.</label><caption><p> <italic><tp:taxon-name>Tambinia conus</tp:taxon-name></italic> sp. n. <bold>A</bold> head, pronotum and mesonotum, dorsal view <bold>B</bold> head, pronotum and mesonotum, lateral view <bold>C</bold> head, ventral view <bold>D</bold> right fore wing <bold>E</bold> right hind wing <bold>F</bold> male genitalia, left view <bold>G</bold> anal segment and pygofer, dorsal view <bold>H</bold> pygofer and gonostylus, ventral view. Scale bars: Figs A–C = 0.25 mm; D–E = 0.5 mm; F–H = 0.25 mm.</p></caption><graphic xmlns:xlink="http://www.w3.org/1999/xlink" xlink:href="ZooKeys-132-015-g002.jpg" position="float" orientation="portrait" xlink:type="simple"/></fig></tp:treatment-sec><tp:treatment-sec sec-type="Material examined"><title>Material examined.</title><p> Holotype ♂, PAPUA NEW GUINEA: Madang Province, Finisterre Range, Teptep, stream NE of town, 2100-2560 m, 23 Mar 1989, Stop #89-40A, D. H. Kavanaugh and G. E. Ball collectors, PAPUA NEW GUINEA EXPEDITION-1989 (CAS).</p></tp:treatment-sec><tp:treatment-sec sec-type="Etymology"><title>Etymology.</title><p> This new species is named for the presence of a strong median conical process at apically inner margin of gonostylus (<xref ref-type="fig" rid="F2">Figs 2F, 2H</xref>).</p></tp:treatment-sec><tp:treatment-sec sec-type="Distribution"><title>Distribution.</title><p> Papua New Guinea.</p></tp:treatment-sec><tp:treatment-sec sec-type="Remarks"><title>Remarks.</title><p> This species is similar to <italic><tp:taxon-name>Tambinia languida</tp:taxon-name></italic> Stål, 1859 collected from Sri Lanka, but can be distinguished from the latter in the vertex with two short reddish stripes, pronotum with a pair of orange spots outside lateral carinae, carinae of vertex and pronotum orange, mesonotum with a pair of orange spots beside lateral carinae near posterior margin, forewings with many reddish spots marked from basal part to nodal line and the frons with ratio of median length to the widest breadth 1.4:1 (in <italic><tp:taxon-name>Tambinia languida</tp:taxon-name></italic>, vertex and pronotum without pigmentation, mesonotum sometimes suffused <!--PageBreak-->with ochraceous, the frons with ratio of median length to the widest breadth 2:1, see Stål, 1859: 317; Melichar, 1914: 85).</p></tp:treatment-sec></tp:taxon-treatment>
