# Supplementary material for: Taxonomic review of the genus Tambinia Stål (Hemiptera, Fulgoromorpha, Tropiduchidae) with descriptions of four new species from the Pacific region
Source: Zookeys. 2011 Oct 3;(132):13–31. doi: 10.3897/zookeys.132.1571 (PMC3208431; doi:10.3897/zookeys.132.1571)
Supplement: XML Treatment for Tambinia macula [file zookeys.132.1571-treatment3.xml]

<!DOCTYPE tp:taxon-treatment
  PUBLIC "-//TaxonX//DTD Taxonomic Treatment Publishing DTD v0 20100105//EN" "tax-treatment-NSO.dtd">
<tp:taxon-treatment xmlns:tp="http://www.plazi.org/taxpub"><tp:treatment-meta><mixed-citation publication-type="journal"><person-group><name><surname>Wang</surname><given-names>Rong-rong</given-names></name><name><surname>Liang</surname><given-names>Ai-Ping</given-names></name></person-group><article-title>Taxonomic review of the genus 
                    <italic>Tambinia</italic> Stål (Hemiptera, Fulgoromorpha, Tropiduchidae) with descriptions of four new species from the Pacific region
                </article-title><source>Zookeys</source><day>3</day><month>10</month><year>2011</year><volume>2011</volume><issue>132</issue><fpage>13</fpage><lpage>31</lpage><pub-id pub-id-type="doi">10.3897/zookeys.132.1571</pub-id></mixed-citation></tp:treatment-meta><tp:nomenclature><tp:taxon-name>
                        <tp:taxon-name-part taxon-name-part-type="genus">Tambinia</tp:taxon-name-part>
                        <tp:taxon-name-part taxon-name-part-type="species">macula</tp:taxon-name-part>
                    <object-id xmlns:xlink="http://www.w3.org/1999/xlink" xlink:type="simple">urn:lsid:zoobank.org:act:AD6252E1-EF47-441F-A4CC-8F6D1A721CE8</object-id>
                    <object-id xmlns:xlink="http://www.w3.org/1999/xlink" xlink:type="simple">http://species-id.net/wiki/Tambinia_macula</object-id>
                    </tp:taxon-name><tp:taxon-status xmlns:xlink="http://www.w3.org/1999/xlink" xlink:type="simple">sp. n.</tp:taxon-status><xref ref-type="fig" rid="F1">Figs 1B</xref><xref ref-type="fig" rid="F3">3A–H</xref></tp:nomenclature><tp:treatment-sec sec-type="Description"><title>Description.</title><p> Body length (from apex of vertex to tip of forewings): ♂ 5.6 mm (N=1).</p><p>Colour. General colour ocherous, vertex (<xref ref-type="fig" rid="F1">Figs 1B</xref>, <xref ref-type="fig" rid="F3">3A</xref>) with median carina suffused reddish, the reddish extending from the sides, forming two reddish long stripes, its outer margins irregular, pronotum (<xref ref-type="fig" rid="F1">Figs 1B</xref>, <xref ref-type="fig" rid="F3">3A</xref>) with a pair of reddish spots at disc depression between median and lateral carinae, frons (<xref ref-type="fig" rid="F3">Fig. 3C</xref>) suffused with pale reddish, forewings (<xref ref-type="fig" rid="F1">Figs 1B</xref>, <xref ref-type="fig" rid="F3">3D</xref>) with basal portion ocherous, with two red elongate marks near bases of sutural margins, many orange or red spots marked from basal part to nodal line, nodal line suffused with one transverse orange to red band, tips of spines on hind tibiae and tarsi black.</p><p>Head and thorax. Head (<xref ref-type="fig" rid="F1">Figs 1B</xref>, <xref ref-type="fig" rid="F3">3A</xref>) projecting before eyes approximately median length of eye, strongly dorsoventrally depressed. Vertex (<xref ref-type="fig" rid="F1">Figs 1B</xref>, <xref ref-type="fig" rid="F3">3A</xref>) about as long as broad, two times as long as median length of pronotum, anterior margin projected at an obtuse angle in dorsal view, lateral margins ridged and converged anteriorly; median carina thin and percurrent; posterior margin straight. Frons (<xref ref-type="fig" rid="F3">Fig. 3C</xref>) longer in middle than the widest breadth (1.3: 1), disc slightly depressed, covered with sparsely microsetae (<xref ref-type="fig" rid="F3">Figs 3B, 3C</xref>); lateral margins sinuous, diverging from apex, slightly concave at level of eyes, then diverging further to reach their widest point before converging to the clypeus; without median carina. Clypeus (<xref ref-type="fig" rid="F3">Fig. 3C</xref>) triangular, without median carina. Pronotum (<xref ref-type="fig" rid="F1">Figs 1B</xref>, <xref ref-type="fig" rid="F3">3A</xref>) distinctly shorter than mesonotum in midline (0.3: 1), carinae strongly ridged, lateral carinae diverging posteriorly, median carina distinct, reaching posterior margin. Pronotum and mesonotum together medially 2.1 times as long as median length of vertex. Hind tibiae each with 2 distinct lateral spines; spinal formula of hind leg 5–5–2. Forewings (<xref ref-type="fig" rid="F1">Figs 1B</xref>, <xref ref-type="fig" rid="F3">3D</xref>) relatively broad, with basal portion semihyaline, thicker than apical portion, without granulation, 2.7 times as long as maximum breadth, Sc+R forking about medially, Cu<sub>1</sub> forking after level of junction of claval veins, cell Sc with a short cross vein at its apical angle, with 12 apical cells and 5 subapical cells, claval veins uniting distad of middle of clavus.</p><p>Male genitalia. Pygofer (<xref ref-type="fig" rid="F3">Figs 3E, 3G, 3H</xref>) narrow and high, wider ventrally than dorsally, anterior margin concave medially, posterior margin produced caudad in lateral view. Anal tube (<xref ref-type="fig" rid="F3">Figs 3E, 3F</xref>) relatively elongate, ventral margin nearly straight and directed caudad in lateral view; lateral margins slightly diverging distad, apical margin concave in dorsal view; anal styles relatively long, distinctly surpassing apex of anal tube in dorsal view. Gonostylus (<xref ref-type="fig" rid="F3">Figs 3E, 3G, 3H</xref>) elongate, basal half broad and apical half abruptly narrow in lateroventral view; median conical process very thin and sle<!--PageBreak-->nder, sclerotized in ventral view. Periandrium (<xref ref-type="fig" rid="F3">Fig. 3E</xref>) tube-like, distinctly sclerotized, with a short process directed ventrad at dorsal apex, surrounding aedeagus medially. Aedeagus (<xref ref-type="fig" rid="F3">Fig. 3E</xref>) with shaft very long and thin, simple tubule, sinuate and its apex directed caudad in lateral view, endosoma indistinct.</p><fig id="F3" position="float" orientation="portrait"><label>Figure 3.</label><caption><p> <italic><tp:taxon-name>Tambinia macula</tp:taxon-name></italic> sp. n.<bold>A</bold> head, pronotum and mesonotum, dorsal view <bold>B</bold> head, pronotum and mesonotum, lateral view <bold>C</bold> head, ventral view <bold>D</bold> right fore wing <bold>E</bold> male genitalia, left view <bold>F</bold> anal segment, dorsal view <bold>G</bold> pygofer and gonostylus, ventral view <bold>H</bold> gonostylus, dorsal view. Scale bars: Figs A–D = 0.25 mm; E–H = 0.125 mm.</p></caption><graphic xmlns:xlink="http://www.w3.org/1999/xlink" xlink:href="ZooKeys-132-015-g003.jpg" position="float" orientation="portrait" xlink:type="simple"/></fig></tp:treatment-sec><tp:treatment-sec sec-type="Material examined"><title>Material examined.</title><p> Holotype ♂, MALAYSIA: Banaakan Borneo, 1927.I, Pemberton Coll. (CAS).</p></tp:treatment-sec><tp:treatment-sec sec-type="Etymology"><title>Etymology.</title><p> This new species is named for the presence of many reddish markings on vertex, pronotum and tegmina (<xref ref-type="fig" rid="F1">Fig. 1B</xref>).</p></tp:treatment-sec><tp:treatment-sec sec-type="Distribution"><title>Distribution.</title><p> Malaysia (Borneo).</p></tp:treatment-sec><tp:treatment-sec sec-type="Remarks"><title>Remarks.</title><p> This species is similar to <italic><tp:taxon-name>Tambinia atrosignata</tp:taxon-name></italic> Distant, 1906, but can be distinguished from the latter in vertex with two reddish long stripes, pronotum with a pair of reddish spots, forewings with basal portion ocherous, with two red elongate marks near bases of sutural margins, many orange or red spots marked from basal part to nodal line and nodal line suffused with one transverse orange to red band.</p></tp:treatment-sec><tp:treatment-sec><!--Section generated to contain objects referenced in tp:taxon-treatment.--><fig id="F1" position="float" orientation="portrait"><label>Figure 1.</label><caption><p> Dorsal habitus of <italic><tp:taxon-name>Tambinia</tp:taxon-name></italic> species <bold>A</bold> <italic><tp:taxon-name>Tambinia conus</tp:taxon-name></italic> sp. n. (male, Papua New Guinea, CAS) <bold>B</bold> <italic><tp:taxon-name>Tambinia macula</tp:taxon-name></italic> sp. n. (male, Malaysia:Borneo, CAS) <bold>C</bold> <italic><tp:taxon-name>Tambinia similis</tp:taxon-name></italic> Liang (male, Vietnam, BPBM) <bold>D</bold> <italic><tp:taxon-name>Tambinia robustocarina</tp:taxon-name></italic> sp. n.( male, Malaysia: Sabah, USUM) <bold>E</bold> <italic><tp:taxon-name>Tambinia sexmaculata</tp:taxon-name></italic> sp. n.( male, Australia:Kuranda, CAS).</p></caption><graphic xmlns:xlink="http://www.w3.org/1999/xlink" xlink:href="ZooKeys-132-015-g001.jpg" position="float" orientation="portrait" xlink:type="simple"/></fig></tp:treatment-sec></tp:taxon-treatment>
