# Supplementary material for: Taxonomic review of the genus Tambinia Stål (Hemiptera, Fulgoromorpha, Tropiduchidae) with descriptions of four new species from the Pacific region
Source: Zookeys. 2011 Oct 3;(132):13–31. doi: 10.3897/zookeys.132.1571 (PMC3208431; doi:10.3897/zookeys.132.1571)
Supplement: XML Treatment for Tambinia robustocarina [file zookeys.132.1571-treatment4.xml]

<!DOCTYPE tp:taxon-treatment
  PUBLIC "-//TaxonX//DTD Taxonomic Treatment Publishing DTD v0 20100105//EN" "tax-treatment-NSO.dtd">
<tp:taxon-treatment xmlns:tp="http://www.plazi.org/taxpub"><tp:treatment-meta><mixed-citation publication-type="journal"><person-group><name><surname>Wang</surname><given-names>Rong-rong</given-names></name><name><surname>Liang</surname><given-names>Ai-Ping</given-names></name></person-group><article-title>Taxonomic review of the genus 
                    <italic>Tambinia</italic> Stål (Hemiptera, Fulgoromorpha, Tropiduchidae) with descriptions of four new species from the Pacific region
                </article-title><source>Zookeys</source><day>3</day><month>10</month><year>2011</year><volume>2011</volume><issue>132</issue><fpage>13</fpage><lpage>31</lpage><pub-id pub-id-type="doi">10.3897/zookeys.132.1571</pub-id></mixed-citation></tp:treatment-meta><tp:nomenclature><tp:taxon-name>
                        <tp:taxon-name-part taxon-name-part-type="genus">Tambinia</tp:taxon-name-part>
                        <tp:taxon-name-part taxon-name-part-type="species">robustocarina</tp:taxon-name-part>
                    <object-id xmlns:xlink="http://www.w3.org/1999/xlink" xlink:type="simple">urn:lsid:zoobank.org:act:4583165F-DBE6-4F7A-AA36-FC1FBF6369FF</object-id>
                    <object-id xmlns:xlink="http://www.w3.org/1999/xlink" xlink:type="simple">http://species-id.net/wiki/Tambinia_robustocarina</object-id>
                    </tp:taxon-name><tp:taxon-status xmlns:xlink="http://www.w3.org/1999/xlink" xlink:type="simple">sp. n.</tp:taxon-status><xref ref-type="fig" rid="F1">Figs 1D</xref><xref ref-type="fig" rid="F4">4A–G</xref></tp:nomenclature><tp:treatment-sec sec-type="Description"><title>Description.</title><p> Body length (from apex of vertex to tip of forewings): ♂ 6.8 mm (N=1).</p><p>Colour. General colour tawny yellow, forewings (<xref ref-type="fig" rid="F1">Figs 1D</xref>, <xref ref-type="fig" rid="F4">4D</xref>) with two fuscous elongate marks near bases of sutural margins, nodal line suffused with pale brown marks, many fuscous spots marked from nodal line to apex, tips of spines on hind tibiae and tarsi black.</p><p>Head and thorax. Head (<xref ref-type="fig" rid="F1">Figs 1D</xref>, <xref ref-type="fig" rid="F4">4A</xref>) projecting before eyes approximately 3/5 median length of eye, not strongly dorsoventrally depressed. Vertex (<xref ref-type="fig" rid="F1">Figs 1D</xref>, <xref ref-type="fig" rid="F4">4A, 4B</xref>) distinctly shorter in middle than the widest breadth (0.6: 1), distinctly longer than pronotum at midline (1.7: 1), anterior margin convex, broadly callused, uniting with base of frons to form smooth surface, lateral margins ridged and converged anteriorly, median carina long and percurrent, thickened and broad, posterior margin straight. Frons (<xref ref-type="fig" rid="F4">Fig. 4C</xref>) slightly longer medially than greatest width (1.3: 1), disc flat and smooth, covered with sparsely microsetae (<xref ref-type="fig" rid="F4">Fig. 4B</xref>), lateral margins diverging to below level of eyes, distinctly callused; median carina with basal part strongly broad and thickened, not reaching to frontoclypeal suture, obsolete on level of antennae. Clypeus (<xref ref-type="fig" rid="F4">Fig. 4C</xref>) triangular, with distinctly broad median carina. Pronotum (<xref ref-type="fig" rid="F1">Figs 1D</xref>, <xref ref-type="fig" rid="F4">4A</xref>) distinctly shorter than mesonotum in midline (0.2: 1), carinae broadly ridged, lateral carinae diverging posteriorly, median carina distinctly thickened and broad, reaching posterior margin. Pronotum and mesonotum together medially 3.0 times as long as median length of vertex. Hind tibiae each with 2 distinct lateral spines; spinal formula of hind leg 5–5–2. Forewings (<xref ref-type="fig" rid="F1">Figs 1D</xref>, <xref ref-type="fig" rid="F4">4D</xref>) relatively elongate and narrow, 3.0 times as long as maximum breadth, with corium smooth, not granulate, Sc+R forking at apical 2/5, Cu<sub>1</sub> forking after level of junction of claval veins, with 11 apical cells and 6 subapical cells, claval veins uniting at about middle of clavus.</p><p>Male genitalia. Pygofer (<xref ref-type="fig" rid="F4">Figs 4E–G</xref>) irregular subquadrate in lateral view, anterior margin concave on dorsal 1/3, posterior margin produced caudad in lateral view. Anal tube (<xref ref-type="fig" rid="F4">Figs 4E, 4F</xref>) relatively elongate, ventral margin slightly bent ventrad in lateral view; lateral margins convex medially then narrowing distad, apical margin slightly<!--PageBreak--> concave in dorsal view; anal styles relatively long and narrow, surpassing apex of anal tube in dorsal view. Gonostylus (<xref ref-type="fig" rid="F4">Figs 4E, 4G</xref>) elongate, but not surpassing to apex of gonostylus, apical half narrow and basal half broad in lateral view; median conical process very small, sclerotized in ventral view. Periandrium (<xref ref-type="fig" rid="F4">Fig. 4E</xref>) distinctly elongate and slender, tube-like, distinctly sclerotized, with a short process directed caudad at dorsal apex, surrounding aedeagus subapically. Aedeagus (<xref ref-type="fig" rid="F4">Figs 4E, 4F</xref>) with shaft thin and tubular, arched and its apex directed ventrad in lateral view, endosoma membra<!--PageBreak-->nous, moderately expanded, with two, anteroventrally directed, spinous processes on right side in lateral view.</p><fig id="F4" position="float" orientation="portrait"><label>Figure 4.</label><caption><p> <italic><tp:taxon-name>Tambinia robustocarina</tp:taxon-name></italic> sp. n.<bold>A</bold> head, pronotum and mesonotum, dorsal view <bold>B</bold> head, pronotum and mesonotum, lateral view <bold>C</bold> head, ventral view <bold>D</bold> left fore wing <bold>E</bold> male genitalia, left view <bold>F</bold> male genitalia, dorsal view <bold>G</bold> pygofer and gonostylus, ventral view. Scale bars: Figs A–C = 0.25 mm; D = 0.5 mm; E–G = 0.25 mm.</p></caption><graphic xmlns:xlink="http://www.w3.org/1999/xlink" xlink:href="ZooKeys-132-015-g004.jpg" position="float" orientation="portrait" xlink:type="simple"/></fig></tp:treatment-sec><tp:treatment-sec sec-type="Material examined"><title>Material examined.</title><p> Holotype ♂, MALAYSIA: Malaysia: Sabah: 25 km N Tambunan, 1500 m, 1983.IX.3, at black light, G. F. Hevel &amp; W. E. Steiner (USNM).</p></tp:treatment-sec><tp:treatment-sec sec-type="Etymology"><title>Etymology.</title><p> This new species is named for the presence of a robust median carina on the vertex (<xref ref-type="fig" rid="F1">Figs 1D</xref>, <xref ref-type="fig" rid="F4">4A</xref>).</p></tp:treatment-sec><tp:treatment-sec sec-type="Distribution"><title>Distribution.</title><p> Malaysia (Sabah).</p></tp:treatment-sec><tp:treatment-sec sec-type="Remarks"><title>Remarks.</title><p> Based on the following combination of characters: head relatively short, not strongly dorsoventrally depressed, broadly produced anteriorly; vertex with median carina strongly thickened and broad; pronotum with median carina relatively broad and frons with basal part of median carina strongly broad and thickened, this species and the four previously described species, <italic><tp:taxon-name>Tambinia menglunensis</tp:taxon-name></italic>, <italic><tp:taxon-name>Tambinia rubrolineata</tp:taxon-name></italic>, <italic><tp:taxon-name>Tambinia similis</tp:taxon-name></italic> and <italic><tp:taxon-name>Tambinia theivora</tp:taxon-name></italic> form a very distinct group within <italic><tp:taxon-name>Tambinia</tp:taxon-name></italic>.</p><p>In external appearance, this species is similar to <italic><tp:taxon-name>Tambinia similis</tp:taxon-name></italic> (<xref ref-type="fig" rid="F1">Fig. 1C</xref>) and but differs from the latter in the median carina on vertex long and percurrent, thickened and broad, but not spatula-like, forewings relatively broad, nodal line relatively near middle and cell Sc without a short cross vein at its apical angle. This species is also similar to <italic><tp:taxon-name>Tambinia menglunensis</tp:taxon-name></italic> (see Men and Qin, 2009: 263, Figs 1, 2), but differs from the latter in the obsolete spots and markings on the vertex, pronotum, mesomotum and forewings, median carinae on vertex, pronotum and frons strongly thickened and broad, and gonostylus with median conical process very small.</p></tp:treatment-sec><tp:treatment-sec><!--Section generated to contain objects referenced in tp:taxon-treatment.--><fig id="F1" position="float" orientation="portrait"><label>Figure 1.</label><caption><p> Dorsal habitus of <italic><tp:taxon-name>Tambinia</tp:taxon-name></italic> species <bold>A</bold> <italic><tp:taxon-name>Tambinia conus</tp:taxon-name></italic> sp. n. (male, Papua New Guinea, CAS) <bold>B</bold> <italic><tp:taxon-name>Tambinia macula</tp:taxon-name></italic> sp. n. (male, Malaysia:Borneo, CAS) <bold>C</bold> <italic><tp:taxon-name>Tambinia similis</tp:taxon-name></italic> Liang (male, Vietnam, BPBM) <bold>D</bold> <italic><tp:taxon-name>Tambinia robustocarina</tp:taxon-name></italic> sp. n.( male, Malaysia: Sabah, USUM) <bold>E</bold> <italic><tp:taxon-name>Tambinia sexmaculata</tp:taxon-name></italic> sp. n.( male, Australia:Kuranda, CAS).</p></caption><graphic xmlns:xlink="http://www.w3.org/1999/xlink" xlink:href="ZooKeys-132-015-g001.jpg" position="float" orientation="portrait" xlink:type="simple"/></fig></tp:treatment-sec></tp:taxon-treatment>
