# Supplementary material for: Taxonomic review of the genus Tambinia Stål (Hemiptera, Fulgoromorpha, Tropiduchidae) with descriptions of four new species from the Pacific region
Source: Zookeys. 2011 Oct 3;(132):13–31. doi: 10.3897/zookeys.132.1571 (PMC3208431; doi:10.3897/zookeys.132.1571)
Supplement: XML Treatment for Tambinia sexmaculata [file zookeys.132.1571-treatment5.xml]

<!DOCTYPE tp:taxon-treatment
  PUBLIC "-//TaxonX//DTD Taxonomic Treatment Publishing DTD v0 20100105//EN" "tax-treatment-NSO.dtd">
<tp:taxon-treatment xmlns:tp="http://www.plazi.org/taxpub"><tp:treatment-meta><mixed-citation publication-type="journal"><person-group><name><surname>Wang</surname><given-names>Rong-rong</given-names></name><name><surname>Liang</surname><given-names>Ai-Ping</given-names></name></person-group><article-title>Taxonomic review of the genus 
                    <italic>Tambinia</italic> Stål (Hemiptera, Fulgoromorpha, Tropiduchidae) with descriptions of four new species from the Pacific region
                </article-title><source>Zookeys</source><day>3</day><month>10</month><year>2011</year><volume>2011</volume><issue>132</issue><fpage>13</fpage><lpage>31</lpage><pub-id pub-id-type="doi">10.3897/zookeys.132.1571</pub-id></mixed-citation></tp:treatment-meta><tp:nomenclature><tp:taxon-name>
                        <tp:taxon-name-part taxon-name-part-type="genus">Tambinia</tp:taxon-name-part>
                        <tp:taxon-name-part taxon-name-part-type="species">sexmaculata</tp:taxon-name-part>
                    <object-id xmlns:xlink="http://www.w3.org/1999/xlink" xlink:type="simple">urn:lsid:zoobank.org:act:56274E10-6B5F-41CC-9DB7-563446EC4CD2</object-id>
                    <object-id xmlns:xlink="http://www.w3.org/1999/xlink" xlink:type="simple">http://species-id.net/wiki/Tambinia_sexmaculata</object-id>
                    </tp:taxon-name><tp:taxon-status xmlns:xlink="http://www.w3.org/1999/xlink" xlink:type="simple">sp. n.</tp:taxon-status><xref ref-type="fig" rid="F1">Figs 1E</xref><xref ref-type="fig" rid="F5">5A–H</xref></tp:nomenclature><tp:treatment-sec sec-type="Description"><title>Description.</title><p> Body length (from apex of vertex to tip of forewings): ♂ 6.2 mm (N=1), ♀, 6.6–6.8 mm (N=2).</p><p>Colour. General colour tawny yellow, vertex (<xref ref-type="fig" rid="F1">Figs 1E</xref>, <xref ref-type="fig" rid="F5">5A</xref>) with six red spots, genae (<xref ref-type="fig" rid="F5">Fig. 5B</xref>) with orange patch between eye and lateral margin of frons, forewings (<xref ref-type="fig" rid="F1">Figs 1E</xref>, <xref ref-type="fig" rid="F5">5D</xref>) with two pairs of red spots near bases of sutural margins and distad of level of union of claval veins, relatively, tips of spines on hind tibiae and tarsi black.</p><p>Head and thorax. Head (<xref ref-type="fig" rid="F1">Figs 1E</xref>, <xref ref-type="fig" rid="F5">5A</xref>) projecting before eyes 1.2 times as long as median length of eye, strongly dorsoventrally depressed. Vertex (<xref ref-type="fig" rid="F1">Figs 1E</xref>, <xref ref-type="fig" rid="F5">5A</xref>) distinctly longer in middle than the widest breadth (1.1: 1), distinctly longer than pronotum at midline (2.3: 1); anterior margin projected at an obtuse angle in dorsal view, lateral margins ridged and converged anteriorly; median carina thin and percurrent, with a pair of short sublateral carinae basally between median carina and lateral margins; posterior margin nearly straight. Frons (<xref ref-type="fig" rid="F5">Fig. 5C</xref>) longer in middle than the widest breadth (1.6: 1), disc flat and smooth, covered with very sparsely microsetae (<xref ref-type="fig" rid="F5">Figs 5B, 5C</xref>); lateral margins sinuous, diverging from apex, slightly concave at level of eyes, then slightly diverging to<!--PageBreak--> reach their widest point before converging to the clypeus; median carina long and slender, nearly reaching to frontoclypeal suture. Clypeus (<xref ref-type="fig" rid="F5">Fig. 5C</xref>) triangular, with distinct median carina. Pronotum (<xref ref-type="fig" rid="F1">Figs 1E</xref>, <xref ref-type="fig" rid="F5">5A</xref>) distinctly shorter than mesonotum in midline (0.3: 1), carinae strongly ridged, lateral carinae moderately diverging posteriorly, median <!--PageBreak-->carina distinct, reaching posterior margin. Pronotum and mesonotum together medially 2.0 times as long as median length of vertex. Hind titiae each with 2 distinct lateral spines; spinal formula of hind leg 4–5–2. Forewings (<xref ref-type="fig" rid="F1">Figs 1E</xref>, <xref ref-type="fig" rid="F5">5D</xref>) relatively elongate and narrow, 2.8 times as long as maximum breadth, with corium smooth, not granulate, Sc+R forking at 2/5 apical, Cu<sub>1</sub> forking at level of junction of claval veins, with 12–13 apical cells and 5 subapical cells, claval veins uniting distad of middle of clavus.</p><p>Male genitalia. Pygofer (<xref ref-type="fig" rid="F5">Figs 5F–H</xref>) moderately broad, anterior margin concave on dorsal 1/3, posterior margin convex caudad in lateral view. Anal tube (<xref ref-type="fig" rid="F5">Figs 5F, 5G</xref>) distinctly elongate, almost surpassing to apex of gonostylus, ventral margin slightly curve dorsad in lateral view; lateral margins concave medially then diverging from apex, apical margin distinctly concaved in dorsal view; anal styles long and strong, surpassing apex of anal tube in dorsal view. Gonostylus (<xref ref-type="fig" rid="F5">Figs 5F, 5H</xref>) very narrow, expanded subapically then narrowing to apex, directed caudad in lateral view; median conical process distinct, relatively short. Periandrium (<xref ref-type="fig" rid="F5">Figs 5F, 5G</xref>) distinctly elongate and sclerotized, tube-like, surrounding aedeagus medially, with a long, sinuate process at left side, dorsoposteriorly directed. Aedeagus (<xref ref-type="fig" rid="F5">Figs 5F, 5G</xref>) with shaft tubular, apical part abruptly curved through approximately 30˚, directed to right; endosoma indistinct.</p><fig id="F5" position="float" orientation="portrait"><label>Figure 5.</label><caption><p> <italic><tp:taxon-name>Tambinia sexmaculata</tp:taxon-name></italic> sp. n. <bold>A</bold> head, pronotum and mesonotum, dorsal view <bold>B</bold> head, pronotum and mesonotum, lateral view <bold>C</bold> head, ventral view <bold>D</bold> right fore wing <bold>E</bold> right hind wing <bold>F</bold> male genitalia, left view <bold>G</bold> male genitalia, dorsal view <bold>H</bold> pygofer and gonostylus, ventral view. Scale bars: Figs A–C = 0.25 mm; D–E = 0.5 mm; F–H = 0.25 mm.</p></caption><graphic xmlns:xlink="http://www.w3.org/1999/xlink" xlink:href="ZooKeys-132-015-g005.jpg" position="float" orientation="portrait" xlink:type="simple"/></fig></tp:treatment-sec><tp:treatment-sec sec-type="Material examined"><title>Material examined.</title><p> Holotype ♂, AUSTRALIA: Kuranda N. Q. Australia, 1904.VIII.10. Koebele, W. M. Giffard Collection (CAS). Paratypes. 2♀♀, the same data with Holotype (CAS).</p></tp:treatment-sec><tp:treatment-sec sec-type="Etymology"><title>Etymology.</title><p> This new species is named for the presence of six reddish markings on vertex (<xref ref-type="fig" rid="F1">Figs 1E</xref>, <xref ref-type="fig" rid="F5">5A</xref>).</p></tp:treatment-sec><tp:treatment-sec sec-type="Distribution"><title>Distribution.</title><p> Australia (Kuranda).</p></tp:treatment-sec><tp:treatment-sec sec-type="Remarks"><title>Remarks.</title><p> This species is similar to <italic><tp:taxon-name>Tambinia conus</tp:taxon-name></italic> but can be distinguished from the latter in the vertex with six red spots, forewings with two pairs of red spots and by the male genitalia structure (<xref ref-type="fig" rid="F5">Figs 5F–H</xref>), especially the shape of anal tube, median conical process of gonostylus relatively small, periandrium relatively long, with a long, sinuate process at left side, dorsoposteriorly directed, and the shaft of aedeagus apical part abruptly curved through approximately 30˚, directed to right.</p></tp:treatment-sec><tp:treatment-sec><!--Section generated to contain objects referenced in tp:taxon-treatment.--><fig id="F1" position="float" orientation="portrait"><label>Figure 1.</label><caption><p> Dorsal habitus of <italic><tp:taxon-name>Tambinia</tp:taxon-name></italic> species <bold>A</bold> <italic><tp:taxon-name>Tambinia conus</tp:taxon-name></italic> sp. n. (male, Papua New Guinea, CAS) <bold>B</bold> <italic><tp:taxon-name>Tambinia macula</tp:taxon-name></italic> sp. n. (male, Malaysia:Borneo, CAS) <bold>C</bold> <italic><tp:taxon-name>Tambinia similis</tp:taxon-name></italic> Liang (male, Vietnam, BPBM) <bold>D</bold> <italic><tp:taxon-name>Tambinia robustocarina</tp:taxon-name></italic> sp. n.( male, Malaysia: Sabah, USUM) <bold>E</bold> <italic><tp:taxon-name>Tambinia sexmaculata</tp:taxon-name></italic> sp. n.( male, Australia:Kuranda, CAS).</p></caption><graphic xmlns:xlink="http://www.w3.org/1999/xlink" xlink:href="ZooKeys-132-015-g001.jpg" position="float" orientation="portrait" xlink:type="simple"/></fig></tp:treatment-sec></tp:taxon-treatment>
